# Supplementary material for: Relationships between fatigue severity scale (FSS)/ scale for mood assessment (EVEA) and clinical manifestations in spanish long-COVID patients
Source: PLoS One. 2025 Jul 7;20(7):e0324075. doi: 10.1371/journal.pone.0324075 (PMC12233297; doi:10.1371/journal.pone.0324075)
Supplement: S1 Data — (XLSX) [file pone.0324075.s002.xlsx]

## Sheet: Respuestas de formulario 1
Consent to Participate	Are you a patient with long symptoms of COVID-19?	Fatigue 1. My motivation is lower when I am fatigued (1-7)	Fatigue 2. Exercise makes me fatigued (1-7)	Fatigue 3. I get tired easily (1-7)	Fatigue 4. Fatigue interferes with my functioning (1-7)	Fatigue 5. Fatigue causes me frequent problems (1-7)	Fatigue 6. Fatigue prevents me from prolonged physical functioning (1-7)	Fatigue 7. Fatigue prevents me from carrying out some tasks and responsibilities (1-7)	Fatigue 8. Fatigue is one of the symptoms that invade me the most (1-7)	Fatigue 9. Fatigue interferes with my work, family, and social life (1-7)	Mood 1. I'm Feeling Nervous (1-10)	Mood 2. I feel irritated (1-10)	Mood 3. I Feel Happy (1-10)	Mood 4. I Feel Melancholy (1-10)	Mood 5. I feel tense (1-10)	Mood 6. I'm feeling optimistic (1-10)	Mood 7. I Feel Down (1-10)	Mood 8. I feel angry (1-10)	Mood 9. I feel anxious (1-10)	Mood 10. I feel off (1-10)	Mood 11. I'm Feeling Upset (1-10)	Mood 12. I'm Feeling jolly (1-10)	Mood 13. I feel restless (1-10)	Mood 14. I'm feeling angry (1-10)	Mood 15. I feel happy (1-10)	Mood 16. I Feel Sad (1-10)	What kind of persistent symptoms do you have or have you had? Neurological	What kind of persistent symptoms do you have or have you had? Psychological or emotional	What kind of persistent symptoms do you have or have you had? Locomotive	What kind of persistent symptoms do you have or have you had? Respiratory	What kind of persistent symptoms do you have or have you had? Digestive	What kind of persistent symptoms do you have or have you had? Dermatological	What kind of persistent symptoms do you have or have you had? Cardiac	What kind of persistent symptoms do you have or have you had? Renal	What kind of persistent symptoms do you have or have you had? Pain	What kind of persistent symptoms do you have or have you had? Other
Accept	1	7	7	7	7	7	7	7	7	7	0	0	2	2	0	4	3	0	0	4	0	0	0	0	0	1	1	0	0	0	0	0	0	0	0	0
Accept	1	7	5	6	6	5	5	6	7	5	0	0	8	2	2	10	1	1	1	2	1	5	1	1	7	2	1	0	0	0	0	0	0	0	0	0
Accept	1	7	4	4	2	3	4	7	4	1	1	1	9	0	1	8	0	0	0	2	0	2	0	0	6	2	1	0	1	1	0	1	1	0	1	0
Accept	1	6	6	5	7	7	7	7	7	7	5	5	0	5	3	0	10	6	5	10	10	1	10	6	0	10	1	1	1	0	0	0	0	0	0	0
Accept	1	7	7	7	7	7	7	7	7	7	6	7	2	7	5	3	7	7	8	8	8	1	1	2	1	10	1	1	1	1	1	0	1	0	1	1
Accept	1	7	7	7	7	6	7	7	7	7	5	1	4	9	6	6	9	5	9	9	7	3	9	1	5	5	1	1	0	1	0	1	0	0	0	0
Accept	1	6	5	4	5	4	5	5	5	5	2	1	5	0	0	4	0	0	0	5	0	3	5	0	5	0	1	0	1	1	1	1	0	0	1	0
Accept	1	7	7	7	7	7	7	7	7	1	8	10	3	5	6	4	4	4	7	7	4	0	7	9	1	9	1	1	1	1	1	0	0	0	1	1
Accept	1	7	7	7	7	7	7	7	7	7	7	7	4	5	7	4	7	3	7	7	5	2	6	1	2	4	1	1	1	1	0	0	1	0	1	0
Accept	1	5	7	6	6	6	6	6	6	6	5	4	2	3	5	2	5	2	5	2	3	2	3	2	2	5	1	1	1	0	0	1	0	1	1	1
Accept	1	7	7	7	7	7	7	7	7	7	6	0	4	4	0	4	6	0	5	5	0	0	8	0	3	3	1	0	0	0	1	1	0	0	1	0
Accept	1	3	3	7	7	7	7	7	5	7	7	3	8	5	8	5	5	3	3	8	8	3	8	3	3	3	1	0	0	1	1	1	0	0	1	0
Accept	1	7	7	7	7	7	7	7	7	7	0	0	5	5	5	4	5	5	0	5	5	0	5	5	5	5	0	0	1	1	1	0	0	0	1	1
Accept	1	7	7	7	7	7	7	7	7	7	10	10	1	7	7	3	10	9	9	9	9	0	10	10	0	3	1	1	0	1	0	0	0	0	0	0
Accept	1	7	7	7	7	7	7	7	7	2	3	10	5	7	5	3	5	10	2	5	10	1	3	10	3	9	1	1	1	1	0	0	1	0	1	0
Accept	1	7	7	7	7	7	7	7	7	7	8	8	8	8	8	5	9	10	9	10	10	3	9	10	3	9	1	1	1	1	0	0	0	0	1	1
Accept	1	7	7	2	1	1	2	2	2	2	6	6	0	6	7	0	7	4	4	7	6	0	5	4	0	6	1	1	0	0	0	0	0	0	0	0
Accept	1	6	7	7	7	7	7	7	7	7	5	6	0	8	7	2	8	7	7	10	8	0	9	8	0	9	1	1	1	1	1	1	1	0	1	0
Accept	1	3	2	2	2	2	2	2	2	2	3	3	0	3	3	0	3	3	3	3	3	0	3	3	0	3	1	1	0	0	0	0	0	0	1	1
Accept	1	2	2	1	1	1	1	1	1	1	0	0	0	0	1	1	1	0	0	2	0	0	1	0	1	1	1	0	0	0	0	0	0	0	0	0
Accept	1	1	7	7	7	7	7	7	7	7	0	0	3	1	0	0	3	0	0	0	0	0	0	0	0	0	0	0	0	0	0	0	0	0	0	1
Accept	1	7	7	6	7	7	7	7	7	7	8	8	1	10	8	1	9	8	10	10	8	2	10	8	1	9	1	0	1	1	1	1	0	0	1	0
Accept	1	3	1	1	3	1	2	3	1	1	5	4	4	7	6	2	3	5	3	10	6	5	6	7	5	10	1	0	1	0	0	0	0	0	1	0
Accept	1	6	7	7	7	7	7	7	7	6	3	3	5	8	7	4	3	5	4	3	5	4	5	5	4	3	1	1	0	0	0	0	1	0	0	0
Accept	1	4	7	7	7	7	7	7	7	7	1	1	6	0	1	7	0	0	0	1	7	3	0	0	5	0	1	0	1	1	1	1	0	0	1	0
Accept	1	5	7	7	7	5	7	6	7	2	0	0	6	6	2	10	2	0	0	2	0	2	0	0	3	1	1	0	1	1	1	1	1	0	1	1
Accept	1	7	6	6	7	6	6	6	6	4	9	8	8	7	10	9	8	6	9	7	9	9	8	8	6	8	0	1	1	0	1	0	0	0	1	0
Accept	1	3	3	3	3	3	3	3	3	3	0	3	4	4	6	6	1	8	3	8	3	3	4	8	6	4	0	0	1	1	0	1	1	0	1	0
Accept	1	1	6	5	7	6	7	7	1	4	2	5	4	6	3	10	6	5	8	2	10	2	1	2	3	3	1	1	0	1	0	0	1	0	0	0
Accept	1	7	7	7	7	7	7	7	7	7	7	6	0	4	7	0	10	8	9	10	8	0	9	9	0	10	1	1	1	1	1	1	1	0	1	0
Accept	1	7	1	1	1	1	1	1	1	1	8	1	4	0	8	1	2	4	8	0	7	4	5	7	4	1	1	1	0	0	1	1	0	1	1	1
Accept	1	6	4	4	5	4	3	5	4	5	1	3	2	2	2	2	4	2	2	7	3	1	1	1	1	4	1	0	0	0	1	0	0	0	0	0
Accept	1	7	7	7	7	7	7	7	7	7	2	10	2	3	2	0	10	7	1	10	8	0	0	2	0	10	1	1	1	1	1	0	0	1	1	0
Accept	1	7	7	7	7	7	7	7	7	7	0	0	7	4	0	4	2	0	0	4	0	4	2	0	6	0	1	0	1	1	1	0	1	1	1	1
Accept	1	1	7	5	7	5	5	7	7	7	8	6	6	4	6	4	9	9	9	9	8	7	8	8	6	7	0	1	0	1	1	0	0	0	0	0
Accept	1	2	7	7	7	6	7	7	7	7	1	1	1	0	0	1	1	0	0	1	0	1	1	0	1	0	0	0	0	1	0	0	0	0	0	0
Accept	1	1	1	1	1	1	1	1	1	1	1	0	1	10	1	3	3	6	2	9	10	0	2	5	1	1	1	1	1	0	1	1	0	0	1	1
Accept	1	3	3	3	3	3	3	3	3	2	0	0	3	3	1	8	3	6	8	4	2	4	2	4	5	5	1	1	0	1	0	0	1	0	1	0
Accept	1	7	7	6	6	6	6	6	7	1	3	5	1	5	5	1	6	5	5	6	7	1	5	7	1	7	0	0	0	1	1	0	0	0	1	1
Accept	1	7	7	6	7	6	7	7	7	1	8	10	5	9	8	5	7	8	8	9	8	4	6	9	5	9	1	1	1	1	1	1	1	0	1	0
Accept	1	7	7	7	6	6	6	3	6	5	1	1	9	6	6	8	2	1	0	0	0	8	0	0	9	0	0	0	0	1	0	0	1	0	0	1
Accept	1	7	7	7	7	7	7	7	7	7	5	4	4	6	5	5	6	4	4	5	10	4	4	4	2	6	0	1	1	1	1	1	1	1	1	1
Accept	1	7	7	7	7	7	7	7	4	7	3	3	0	8	7	2	7	2	8	9	2	0	9	4	0	9	1	1	1	1	1	1	1	0	1	1
Accept	1	4	7	6	6	6	6	7	6	4	7	2	4	4	5	4	6	4	7	8	6	2	6	2	2	5	1	1	0	0	0	0	1	0	1	0
Accept	1	7	7	7	7	7	7	7	7	1	6	6	3	8	6	1	7	7	7	10	8	0	8	9	0	10	1	1	1	1	0	1	0	1	1	0
Accept	1	1	7	7	7	7	7	7	7	5	5	5	5	2	7	4	2	2	7	5	6	4	8	5	5	6	1	1	1	1	1	1	1	0	1	0
Accept	1	4	6	2	2	2	1	2	1	1	5	5	7	4	5	7	3	2	5	4	4	3	2	2	3	1	0	1	0	1	1	1	0	0	1	1
Accept	1	7	7	7	7	7	7	7	7	7	10	10	3	3	10	3	3	10	10	10	10	0	10	10	1	1	1	1	1	1	1	1	0	0	1	0
Accept	1	7	7	7	7	7	7	7	7	7	10	7	0	10	10	0	10	4	10	10	4	0	10	4	0	10	1	1	1	1	1	1	1	0	1	1
Accept	1	6	5	4	4	5	4	4	5	1	5	6	1	5	6	1	6	6	6	6	5	1	9	9	1	9	1	1	0	0	1	0	0	0	0	0
Accept	1	1	1	3	1	1	1	1	1	1	5	7	3	0	0	4	6	6	5	6	6	5	5	6	4	6	1	1	1	1	1	1	1	0	1	0
Accept	1	7	7	7	7	7	7	7	7	7	8	8	4	4	10	1	2	5	7	6	5	0	0	6	0	10	1	0	1	0	0	0	0	0	1	1
Accept	1	5	7	7	7	7	7	7	5	7	4	3	5	4	6	6	6	3	6	5	6	6	6	4	6	6	1	1	1	1	1	1	1	1	1	0
Accept	1	7	7	7	6	5	5	5	5	5	8	5	4	6	7	6	5	6	7	6	6	2	4	5	3	5	1	1	0	1	0	0	1	0	0	1
Accept	1	7	7	6	7	7	7	7	7	7	8	9	1	8	9	0	9	9	9	9	9	0	10	9	0	9	1	1	1	1	0	1	0	0	1	1
Accept	1	6	7	5	7	7	7	7	7	7	10	9	1	10	10	3	3	10	10	10	10	7	10	10	0	10	1	1	1	0	0	1	0	0	1	0
Accept	1	3	3	3	3	3	3	3	3	2	6	6	3	8	8	3	8	7	6	8	8	1	8	7	1	8	1	1	1	1	1	0	0	1	1	0
Accept	1	3	3	2	2	2	2	2	2	2	1	1	1	2	2	1	1	1	1	2	2	0	2	1	1	2	1	0	0	0	0	0	0	0	1	0
Accept	1	7	7	7	7	7	7	7	7	7	1	1	4	1	1	5	4	1	1	3	4	4	2	1	4	1	1	1	0	1	1	1	0	0	1	1
Accept	1	7	7	5	7	6	7	7	5	6	1	7	5	7	6	5	1	5	7	5	8	3	5	9	7	7	1	0	1	1	1	1	1	0	1	0
Accept	1	6	7	5	6	5	6	4	7	5	7	8	4	6	5	3	7	4	9	7	8	2	3	4	3	8	1	1	0	1	0	1	0	0	1	0
Accept	1	6	7	7	6	7	7	6	6	1	0	4	8	2	2	8	2	2	2	2	4	1	1	1	8	1	0	0	0	1	1	0	0	0	0	0
Accept	1	1	1	1	1	1	1	1	1	1	10	10	0	10	10	0	10	6	10	10	0	0	10	6	0	9	1	1	0	0	1	0	0	0	1	0
Accept	1	7	7	7	7	7	7	7	7	7	1	1	0	6	0	1	8	0	0	8	4	2	1	0	7	9	1	1	1	1	1	1	1	0	1	1
Accept	1	7	7	7	7	7	7	7	7	7	0	0	0	2	1	0	1	0	1	2	1	0	2	1	0	2	1	1	1	1	1	1	1	0	1	0
Accept	1	2	2	2	2	2	2	2	2	2	1	0	0	1	1	1	1	0	1	4	1	0	1	0	0	3	0	0	0	1	1	0	0	0	1	0
Accept	1	6	6	4	6	6	7	6	1	6	1	2	10	0	1	8	5	5	2	2	5	2	5	5	7	2	1	0	1	0	0	1	0	0	1	1
Accept	1	7	5	4	6	2	7	1	2	2	2	0	3	3	0	5	3	0	2	3	5	2	7	0	2	1	0	0	0	1	0	0	0	0	1	0
Accept	1	7	5	5	7	5	7	7	5	7	1	0	3	5	5	4	7	4	5	7	5	5	5	4	5	5	1	1	1	1	0	1	0	0	1	0
Accept	1	6	3	7	6	6	6	6	4	2	6	6	1	5	5	1	5	5	6	7	4	1	4	5	1	8	1	1	1	1	0	0	1	1	1	1
Accept	1	7	6	3	3	3	3	2	4	5	0	0	7	0	8	8	0	0	3	0	0	2	0	0	6	0	1	1	0	0	1	0	0	0	1	0
Accept	1	4	6	2	2	1	4	2	1	2	5	6	2	6	7	1	6	7	5	6	6	0	4	6	0	8	1	0	1	0	1	1	0	0	0	0
Accept	1	7	7	6	7	7	7	7	7	7	1	0	7	0	0	6	0	0	1	0	0	5	1	0	6	0	1	0	1	0	0	0	1	0	1	0
Accept	1	1	1	1	1	1	1	1	1	1	2	2	0	1	2	1	3	3	3	3	3	2	3	3	1	3	0	1	0	1	0	1	0	0	1	1
Accept	1	7	7	7	7	7	7	7	7	7	6	6	1	6	5	2	6	5	4	8	6	0	5	5	0	6	1	0	1	0	0	1	0	0	0	1
Accept	1	7	6	6	7	6	7	5	7	3	5	5	4	7	7	0	10	7	8	10	10	0	10	7	0	4	1	1	1	0	1	0	1	0	1	1
Accept	1	6	4	6	6	7	6	5	6	7	8	6	2	6	7	3	7	7	6	8	9	4	8	8	2	8	1	1	0	1	1	0	0	0	0	1
Accept	1	7	7	5	5	5	5	5	5	5	8	4	4	4	4	5	4	8	7	5	4	4	8	4	4	4	0	0	0	0	0	0	1	0	1	1
Accept	1	7	5	5	7	6	7	7	5	7	5	2	3	2	4	3	3	4	4	5	4	3	4	3	2	8	1	1	1	1	1	0	1	0	1	1
Accept	1	6	6	6	6	5	6	4	6	4	5	0	6	9	2	9	5	0	0	0	0	5	3	0	5	4	1	0	0	1	0	0	0	0	1	0
Accept	1	7	7	7	7	7	7	7	7	7	4	8	3	0	8	6	4	6	2	4	6	2	1	5	1	0	1	0	0	1	1	0	1	0	1	0
Accept	1	7	7	7	7	7	7	7	7	7	10	10	0	10	10	0	10	10	10	10	10	0	10	10	0	10	1	1	1	1	1	1	1	1	1	1
Accept	1	7	7	7	7	7	7	7	7	7	3	8	2	8	8	2	8	7	6	8	8	0	8	7	2	7	1	1	1	0	1	0	0	0	1	0
Accept	1	7	7	7	7	7	7	7	6	4	4	2	9	1	2	10	0	0	1	0	1	8	1	0	8	0	0	0	0	1	0	0	0	0	1	1
Accept	1	7	7	6	7	7	7	7	5	7	0	0	5	0	0	7	0	0	0	3	0	5	3	0	8	0	1	0	1	1	1	1	1	0	1	1
Accept	1	7	7	7	7	7	7	7	7	7	10	10	7	10	10	8	7	9	9	9	10	7	9	7	7	9	1	1	1	1	1	1	1	0	1	0
Accept	1	7	7	7	7	6	6	7	7	3	2	1	2	2	6	3	7	1	4	7	2	2	6	2	2	5	1	1	0	1	1	1	0	0	1	0
Accept	1	7	7	7	7	7	7	7	7	7	6	7	1	7	7	0	8	8	8	8	8	0	8	8	0	8	1	1	1	1	0	1	0	0	1	1
Accept	1	7	7	7	7	7	7	7	7	1	0	0	4	1	0	3	2	0	0	6	0	2	0	0	2	1	1	1	1	0	1	1	0	0	1	1
Accept	1	7	6	4	6	6	6	6	6	4	3	3	7	7	5	7	5	5	5	7	5	7	7	5	7	5	1	1	0	0	1	0	0	0	0	0
Accept	1	7	1	5	5	1	7	2	1	3	0	0	0	8	0	0	8	0	0	8	0	0	0	0	0	8	0	1	0	0	1	0	0	0	0	0
Accept	1	7	7	7	7	7	7	7	7	7	0	0	4	2	3	5	1	0	0	2	1	1	1	1	4	0	1	0	1	1	1	1	1	0	1	0
Accept	1	1	1	2	2	2	2	1	1	2	1	2	0	2	1	0	3	1	2	3	2	0	1	2	1	3	1	1	0	1	1	0	1	0	1	1
Accept	1	7	6	6	6	6	6	6	6	2	7	7	6	7	6	9	9	9	9	9	7	6	7	6	5	5	0	1	1	0	1	0	1	0	1	1
Accept	1	6	6	5	5	5	6	6	4	4	0	0	2	0	0	2	0	0	0	2	0	1	0	0	1	1	1	0	0	0	0	0	1	0	0	0
Accept	1	3	3	3	3	3	3	3	3	2	0	0	3	0	0	3	0	0	0	0	0	3	0	0	3	0	0	0	0	0	0	0	0	0	0	1
Accept	1	7	7	7	7	7	7	7	7	7	6	7	2	7	7	2	7	7	7	8	8	2	6	7	1	8	1	0	1	0	1	0	0	0	1	0
Accept	1	7	7	6	7	6	7	7	7	7	2	4	6	0	4	6	6	4	2	7	4	0	2	3	6	1	1	0	1	1	1	1	1	1	1	1
Accept	1	7	7	7	7	7	7	7	4	5	7	7	4	7	10	5	9	7	7	8	7	0	2	2	1	9	1	1	1	1	1	1	1	0	1	1
Accept	1	7	5	7	7	7	6	6	6	6	6	3	5	7	6	4	8	4	2	6	6	2	6	2	3	5	1	1	1	1	1	1	1	0	1	0
Accept	1	1	5	6	7	7	7	7	7	1	3	4	8	3	4	2	4	4	3	7	7	2	4	3	7	4	1	0	1	1	0	0	0	0	1	0
Accept	1	7	7	7	7	7	7	7	7	7	10	10	0	5	5	0	0	2	2	0	2	0	0	0	3	0	1	1	1	1	1	0	1	0	1	0
Accept	1	2	2	1	2	1	1	2	1	2	10	9	1	1	10	3	9	8	10	9	8	0	9	8	1	8	0	1	0	0	1	0	0	0	0	0
Accept	1	6	7	7	7	6	7	7	7	7	4	5	4	7	8	5	9	6	10	8	8	5	7	7	5	7	1	0	1	1	1	0	0	0	1	0
Accept	1	7	5	1	1	1	1	2	1	2	6	0	6	1	6	4	4	3	6	5	5	6	5	4	6	4	1	0	1	1	0	0	1	0	1	0
Accept	1	5	4	3	6	5	7	5	5	5	8	7	4	3	9	7	3	8	9	5	5	6	8	7	4	5	1	1	0	1	0	0	0	0	1	0
Accept	1	3	3	3	3	3	3	3	2	3	0	0	1	1	1	2	1	1	1	2	2	1	1	1	1	1	1	0	0	1	1	0	1	0	1	1
Accept	1	3	2	3	3	3	3	3	3	3	1	1	1	1	2	1	2	2	2	1	2	0	2	2	0	2	1	0	0	0	0	0	1	0	1	0
Accept	1	1	1	1	1	1	1	1	1	1	1	1	2	1	2	1	1	0	1	2	1	1	1	0	1	0	1	1	0	0	1	0	0	0	0	1
Accept	1	7	7	7	7	5	7	7	6	5	6	5	4	2	5	1	3	2	0	3	3	1	3	3	1	3	1	1	0	1	1	0	1	0	1	1
Accept	1	7	7	7	7	7	7	7	7	5	10	10	5	10	10	5	10	10	10	10	10	5	10	9	5	9	1	1	1	1	1	1	1	0	1	0
Accept	1	7	7	7	7	7	7	7	7	7	0	1	5	2	1	8	6	0	3	3	3	6	6	3	6	3	1	0	0	1	0	0	1	0	1	1
Accept	1	7	7	7	7	7	7	7	7	7	1	0	1	2	3	2	2	3	1	3	3	0	3	3	1	2	1	1	1	1	0	1	0	0	1	1
Accept	1	7	7	6	7	7	6	7	6	2	0	2	0	1	3	0	3	2	0	2	3	0	2	2	0	3	1	0	1	0	0	0	0	0	1	1
Accept	1	7	7	7	7	7	7	7	7	7	7	8	2	1	7	0	8	9	7	7	8	0	7	9	0	9	0	1	1	1	0	0	0	0	1	0
Accept	1	6	7	7	7	7	7	7	7	7	2	6	1	3	9	1	9	9	3	5	9	1	3	9	1	8	1	0	1	0	1	0	0	0	1	1
Accept	1	5	7	6	7	7	7	7	7	4	0	0	8	1	0	9	0	0	0	5	0	9	0	0	9	0	1	0	1	1	1	1	1	0	1	1
Accept	1	7	7	7	7	7	7	7	7	7	8	8	2	9	8	2	8	8	8	8	8	2	8	8	2	8	1	1	1	1	1	1	0	0	0	0
Accept	1	7	7	7	7	7	7	7	7	7	2	2	0	3	2	0	2	2	2	1	1	2	2	2	0	2	1	1	0	1	1	1	0	0	1	0
Accept	1	7	1	1	7	7	7	7	7	7	6	10	4	10	9	3	10	10	10	10	10	2	10	10	2	10	1	1	0	0	1	0	0	0	0	0
Accept	1	7	4	7	7	7	7	7	6	7	4	3	5	5	5	4	6	3	3	5	3	3	4	2	2	5	1	1	1	1	1	1	0	0	1	1
Accept	1	7	7	7	7	6	7	4	5	7	9	9	3	3	7	3	10	9	10	10	8	3	9	3	3	10	1	1	0	0	0	1	0	0	1	1
Accept	1	1	6	1	2	1	2	1	1	3	0	2	0	0	0	1	2	2	0	1	2	0	2	2	0	1	1	1	0	0	0	0	0	0	0	0
Accept	1	7	7	6	6	6	7	7	7	7	7	8	6	5	7	5	7	6	8	7	7	6	8	7	6	7	0	1	1	1	0	0	0	0	1	1
Accept	1	5	6	5	5	5	5	6	6	6	0	1	1	1	1	1	1	1	1	1	1	0	0	1	1	1	0	0	0	0	0	0	1	0	0	0
Accept	1	7	7	7	7	7	7	7	7	3	3	6	2	8	7	1	9	3	6	9	8	2	8	2	1	7	1	1	1	1	0	1	0	0	1	1
Accept	1	7	3	7	7	7	7	7	7	7	10	10	0	10	10	0	10	10	10	10	10	0	10	10	0	10	1	1	1	1	1	0	1	1	1	1
Accept	1	6	2	3	4	3	3	3	3	3	2	7	1	10	3	0	7	2	3	10	3	1	0	3	2	10	1	1	1	0	0	0	0	0	0	0
Accept	1	7	7	6	6	5	6	6	6	4	4	4	2	0	0	3	2	4	4	5	6	1	3	5	2	0	1	0	1	1	0	0	1	0	1	0
Accept	1	7	7	7	7	7	7	7	7	6	3	5	4	6	5	6	6	6	4	6	5	4	3	3	3	5	1	0	0	0	1	0	0	0	0	1
Accept	1	6	7	7	7	7	7	7	7	7	5	6	1	1	4	3	3	10	7	10	7	10	8	10	0	10	1	1	1	1	1	1	1	0	1	1
Accept	1	1	7	4	7	4	7	7	7	5	0	0	7	0	0	7	0	0	0	0	4	2	0	0	5	0	1	0	0	1	1	1	1	0	1	1
Accept	1	7	7	7	7	5	7	7	7	6	2	1	7	1	0	0	6	1	0	9	1	1	1	1	3	0	0	0	0	0	0	0	0	0	1	1
Accept	1	7	6	4	5	4	4	7	6	7	6	4	4	0	5	4	3	0	0	1	0	3	4	0	3	1	1	0	0	0	0	0	0	0	1	1
Accept	1	7	7	7	7	5	7	6	7	7	0	0	0	0	0	0	0	0	0	3	0	0	0	0	0	0	1	1	0	1	0	0	0	0	1	0
Accept	1	7	7	7	7	7	7	7	7	7	9	7	4	10	9	5	10	10	9	10	10	0	10	10	3	10	1	1	1	0	0	1	0	0	1	0
Accept	1	6	7	7	7	7	7	7	7	7	2	1	8	6	7	8	3	2	2	2	2	6	0	0	7	0	1	0	0	1	1	0	0	0	0	0
Accept	1	7	7	5	7	5	6	5	5	5	9	9	4	4	9	8	2	5	8	8	6	2	8	6	5	1	1	1	1	1	1	0	1	0	1	0
Accept	1	7	7	5	7	7	7	7	7	7	1	5	3	4	5	5	5	5	2	4	5	2	2	5	2	4	1	0	1	1	0	0	1	0	1	0
Accept	1	7	7	7	7	7	7	7	7	7	8	7	0	10	3	0	10	3	8	10	4	0	7	4	0	10	0	1	1	1	0	0	0	0	1	0
Accept	1	6	7	7	7	7	7	7	7	7	2	2	3	2	2	1	5	3	4	6	3	3	4	4	5	6	1	1	1	1	0	0	1	0	0	0
Accept	1	6	6	5	4	3	6	6	4	5	1	1	1	2	2	0	1	2	1	1	2	0	3	8	0	1	0	0	1	0	0	0	0	0	1	0
Accept	1	7	7	7	7	7	7	7	7	7	8	6	4	10	10	4	10	7	9	10	10	4	10	10	4	10	1	1	0	1	0	0	1	0	0	0
Accept	1	7	7	7	7	7	7	7	7	7	2	2	2	6	1	2	6	2	1	6	2	2	2	2	2	6	1	1	1	1	1	1	1	0	1	1
Accept	1	3	3	3	3	3	1	1	2	1	0	0	1	0	0	0	0	0	0	0	0	1	0	0	0	0	1	1	0	1	1	1	0	0	1	1
Accept	1	7	7	7	7	7	7	7	7	7	5	5	6	5	5	1	8	0	1	4	2	1	7	0	1	7	0	0	0	0	0	0	1	0	1	1
Accept	1	6	7	7	7	6	7	7	6	7	7	9	3	7	9	2	7	9	9	2	9	2	9	9	2	6	1	1	1	1	1	0	1	0	0	1
Accept	1	7	7	7	7	7	7	7	7	7	10	10	0	10	10	0	10	10	10	10	10	0	10	10	0	10	1	1	1	1	1	0	1	1	1	1
Accept	1	6	5	6	6	4	4	4	5	5	0	0	4	6	2	4	4	0	2	6	0	0	2	0	1	2	1	0	0	1	0	0	0	0	0	1
Accept	1	3	3	3	3	2	3	3	3	3	10	10	5	8	8	5	5	7	10	10	10	5	8	9	2	10	1	1	1	1	1	0	0	0	1	0
Accept	1	6	7	6	6	5	7	7	6	7	0	0	6	1	0	5	0	0	1	0	0	6	1	0	6	1	1	1	1	1	1	1	1	0	1	0
Accept	1	6	6	6	6	6	6	6	6	6	8	8	5	6	8	6	8	6	8	8	6	6	6	6	6	6	1	0	1	1	0	0	0	0	1	0
Accept	1	7	7	7	7	7	7	7	7	7	7	10	6	6	9	7	9	10	2	2	8	5	9	10	6	9	1	1	0	1	1	0	0	1	0	0
Accept	1	6	7	6	6	6	6	6	6	6	5	2	7	6	5	7	7	6	6	7	5	5	4	5	6	6	0	1	0	1	1	0	1	0	1	0
Accept	1	1	1	1	1	3	1	1	3	1	10	5	0	8	8	0	8	4	10	10	4	0	10	2	0	10	1	1	0	0	0	0	0	0	1	0
Accept	1	7	5	7	6	5	5	5	5	5	2	2	0	2	2	0	2	2	2	2	2	0	2	2	0	2	1	1	0	1	0	0	1	0	1	0
Accept	1	7	7	7	7	7	7	7	7	7	0	1	0	3	0	0	7	4	0	8	7	0	2	3	1	10	1	1	1	1	1	1	1	0	1	0
Accept	1	7	6	6	6	5	5	5	7	7	6	6	4	4	6	4	4	6	5	6	6	4	6	5	4	6	1	0	1	1	1	0	0	0	1	0
Accept	1	4	5	6	6	6	6	6	6	6	0	0	0	0	0	0	0	0	0	0	2	0	0	0	0	0	1	0	1	1	1	1	0	0	1	1
Accept	1	7	4	5	7	5	5	6	7	6	5	5	6	5	4	4	3	5	4	5	3	3	4	4	4	3	1	1	0	1	1	1	1	0	1	0
Accept	1	7	5	5	7	6	7	7	6	6	4	4	3	5	5	4	6	5	6	7	5	4	5	4	3	6	1	1	0	1	0	0	0	0	1	0
Accept	1	7	7	7	7	7	7	7	7	7	8	8	2	8	8	2	5	5	8	8	5	2	8	5	2	8	1	1	0	1	1	1	1	0	1	0
Accept	1	7	7	7	7	7	7	7	7	7	1	1	1	6	2	1	4	1	2	6	1	1	1	1	1	1	0	0	0	1	1	0	0	0	1	0
Accept	1	6	6	6	6	6	6	6	6	6	7	8	6	8	8	6	9	8	8	9	9	5	9	9	5	9	1	1	1	1	1	1	0	0	1	1
Accept	1	7	7	7	7	6	6	6	5	4	9	9	3	6	6	0	6	4	4	4	4	0	5	10	1	6	1	1	1	0	0	0	0	0	1	0
Accept	1	7	6	5	5	4	5	4	7	5	0	1	2	2	1	3	2	0	0	4	0	1	0	0	1	3	0	0	0	1	1	1	0	0	0	1
Accept	1	7	3	3	2	2	2	2	2	2	7	6	5	5	7	3	5	5	5	8	6	5	5	3	5	9	0	1	1	0	0	0	0	0	1	0
Accept	1	7	7	7	7	7	7	7	7	7	6	8	1	3	5	1	1	5	3	10	5	6	3	6	0	10	1	1	1	1	1	1	1	1	1	1
Accept	1	7	7	7	7	7	7	7	7	7	5	5	0	8	5	1	10	5	5	10	8	0	10	5	0	10	1	1	1	1	1	0	0	0	1	0
Accept	1	7	4	4	4	3	4	4	7	5	3	3	7	4	3	7	5	3	3	3	3	7	4	4	7	4	1	0	1	1	0	0	1	0	1	0
Accept	1	6	6	4	3	2	5	5	5	6	6	1	4	1	5	4	5	1	6	6	1	2	6	1	4	4	1	0	1	1	1	0	0	0	1	0
Accept	1	7	7	7	5	5	5	5	5	4	5	5	2	2	2	2	2	2	2	2	2	2	2	2	2	2	1	0	0	0	0	0	0	0	1	0
Accept	1	7	7	7	7	7	7	7	7	7	1	0	4	1	0	3	3	0	2	2	0	1	1	0	2	3	1	1	0	1	1	1	1	1	1	1
Accept	1	6	7	6	5	5	7	6	6	6	3	5	1	7	5	3	8	7	6	9	7	0	6	5	1	7	1	1	0	0	1	0	0	1	1	0
Accept	1	3	2	4	3	2	1	1	1	1	0	2	8	0	3	8	1	1	1	3	3	1	0	3	3	1	1	0	1	0	1	0	0	0	1	1
Accept	1	7	7	5	5	5	5	4	2	2	8	8	4	8	8	4	8	8	8	8	8	4	8	8	4	8	1	1	0	0	0	0	0	0	1	1
Accept	1	6	6	5	7	7	7	7	4	6	10	10	8	8	10	8	8	6	10	6	6	7	10	6	9	9	1	1	1	0	1	1	0	0	1	1
Accept	1	7	7	6	7	5	6	6	6	6	9	8	8	10	7	8	8	8	9	10	8	7	9	7	6	10	1	0	0	1	0	1	0	0	1	0
Accept	1	1	1	1	1	1	1	1	1	1	0	0	0	0	0	0	0	0	0	0	0	0	0	0	0	0	1	1	1	1	1	1	0	0	1	0
Accept	1	6	6	7	6	7	6	6	6	6	5	7	3	5	7	3	7	7	7	7	8	3	7	7	3	7	1	1	1	1	1	1	0	0	1	0
Accept	1	7	7	7	7	7	7	7	7	6	7	5	7	5	0	5	7	5	2	9	8	5	2	2	5	5	0	1	0	1	1	0	0	0	1	0
Accept	1	6	6	6	7	7	7	6	7	6	3	3	0	3	3	0	3	3	3	0	3	0	3	3	0	0	1	1	1	0	1	1	0	0	1	1
Accept	1	7	5	5	6	5	7	6	7	5	6	3	2	6	4	2	8	2	6	9	3	1	7	3	2	6	1	1	0	0	0	0	0	0	0	1
Accept	1	7	7	7	7	7	7	7	7	7	3	5	3	6	6	4	10	5	6	10	7	4	5	1	2	7	1	1	1	0	1	0	1	0	1	1
Accept	1	7	7	7	7	7	7	7	7	7	8	6	0	2	5	0	8	7	8	8	6	0	6	7	0	8	1	1	1	1	1	0	0	0	1	1
Accept	1	7	7	6	7	5	7	7	7	7	1	5	6	4	5	4	5	3	2	7	5	2	3	3	3	5	1	0	0	1	0	0	0	0	0	0
Accept	1	7	1	7	7	7	7	7	7	7	0	0	0	0	0	0	0	0	0	8	0	0	0	0	0	0	0	0	0	0	0	0	0	0	1	1
Accept	1	6	7	1	1	1	1	1	1	1	1	0	1	6	1	1	9	1	9	9	1	0	10	1	1	1	1	0	0	0	0	0	0	0	0	1
Accept	1	7	7	7	7	7	7	7	7	7	7	6	1	6	7	0	7	6	7	7	6	0	6	5	1	6	1	1	0	1	0	0	1	0	1	0
Accept	1	7	7	7	7	7	7	7	7	7	7	7	4	8	8	2	9	9	9	9	9	1	6	8	5	8	1	1	0	0	1	0	0	0	1	1
Accept	1	7	7	7	7	7	7	7	7	7	6	5	0	10	10	0	10	5	8	10	10	0	0	0	0	10	1	1	1	0	1	1	0	0	1	1
Accept	1	1	1	1	1	1	1	1	1	1	1	0	0	1	1	1	0	1	1	1	1	0	1	1	0	1	1	0	1	0	1	1	1	0	1	0
Accept	1	7	5	5	5	5	5	5	5	5	5	6	4	9	5	3	7	6	6	8	7	4	5	8	2	4	1	1	1	1	1	1	1	0	1	0
Accept	1	7	7	1	1	1	1	1	1	2	0	2	8	0	0	9	0	2	0	0	6	6	4	5	7	0	1	0	0	0	0	0	0	0	0	1
Accept	1	6	5	5	5	5	7	7	7	7	6	6	5	7	6	5	6	6	6	4	6	5	5	6	4	6	1	1	1	1	0	1	0	0	1	0
Accept	1	3	7	6	6	6	6	6	6	6	7	7	4	4	6	4	6	4	6	4	6	4	6	5	3	5	1	0	0	0	0	0	0	0	0	0
Accept	1	1	1	1	1	1	1	2	2	1	2	2	4	4	2	4	2	3	2	2	2	6	2	4	4	2	1	1	1	1	1	0	0	0	1	1
Accept	1	7	5	6	7	6	7	6	5	7	7	6	5	7	7	5	6	5	5	6	6	5	6	6	5	6	1	1	1	1	1	1	0	0	1	1
Accept	1	3	3	3	3	3	3	3	3	3	4	4	7	7	5	8	8	8	7	9	9	0	2	6	1	2	1	1	1	1	0	1	0	0	1	1
Accept	1	6	7	7	6	5	7	7	7	7	4	6	4	1	3	6	1	2	6	1	1	4	4	2	5	1	1	0	1	1	1	0	1	0	1	0
Accept	1	6	4	1	4	1	4	1	1	1	3	0	5	7	2	5	2	2	5	3	2	2	5	3	5	5	0	0	0	1	0	0	0	0	1	1
Accept	1	7	7	7	7	7	7	7	7	7	6	6	1	8	6	1	1	7	7	8	0	8	8	0	0	8	0	1	1	1	0	0	0	0	0	0
Accept	1	7	7	6	7	6	7	7	3	2	0	0	1	0	0	5	2	0	6	4	10	2	3	3	2	2	1	0	1	0	0	0	0	0	1	0
Accept	1	7	7	7	7	7	7	7	7	7	8	8	8	8	8	8	8	8	8	8	8	8	8	8	8	8	1	1	1	1	1	0	1	0	1	1
Accept	1	7	7	7	7	7	7	7	7	7	5	5	5	5	7	3	3	5	5	5	8	0	5	3	3	3	1	0	0	0	0	0	0	0	1	1
Accept	1	6	6	6	6	6	6	6	6	6	6	6	3	4	4	2	6	6	6	7	5	2	5	6	2	6	1	1	1	1	1	1	1	0	1	1
Accept	1	7	7	7	7	7	7	7	7	7	10	10	0	10	10	0	10	10	10	10	10	0	10	10	0	10	1	1	1	1	0	0	0	0	1	1
Accept	1	4	4	1	5	3	2	2	1	1	1	3	5	5	4	7	3	4	3	2	3	4	3	3	5	3	1	0	0	0	1	0	1	0	1	1
Accept	1	3	2	3	3	3	3	3	3	3	1	1	1	2	3	0	3	1	3	3	3	1	3	1	1	3	1	1	1	1	1	1	1	0	1	1
Accept	1	7	5	5	6	5	6	4	2	2	7	7	3	8	7	2	8	4	7	8	6	3	8	6	3	8	1	1	0	0	1	1	0	0	0	0
Accept	1	5	6	5	5	5	5	5	7	7	7	4	5	7	6	5	6	4	7	5	4	3	6	3	4	4	1	1	0	0	0	0	0	0	0	0
Accept	1	7	7	7	7	7	7	7	7	7	2	2	4	6	2	2	4	1	2	6	2	2	5	2	2	6	1	1	0	1	1	1	1	0	1	0
Accept	1	4	5	7	7	7	7	7	7	7	7	9	4	9	10	2	5	10	10	7	10	3	10	10	2	10	1	0	1	1	1	0	1	0	1	0
Accept	1	1	2	2	2	2	2	2	2	2	0	0	1	0	0	1	0	0	0	0	1	1	0	0	1	0	1	0	1	0	0	0	0	0	1	0
Accept	1	7	7	4	6	4	7	2	6	2	1	1	6	3	1	6	1	1	1	3	2	5	2	1	5	1	1	1	0	1	0	1	0	0	1	1
Accept	1	7	6	6	6	6	6	6	6	7	7	8	3	7	7	2	8	6	8	8	8	0	8	5	1	4	1	1	0	0	1	0	0	0	1	0
Accept	1	5	6	6	7	5	6	6	6	6	1	2	6	6	2	5	6	2	2	2	1	1	1	0	4	4	0	0	0	0	1	0	0	0	1	1
Accept	1	7	7	7	7	7	7	7	5	5	5	8	1	8	8	0	6	5	3	8	8	0	8	8	0	8	1	1	0	0	1	0	0	0	1	0
Accept	1	7	7	7	7	7	7	7	7	7	10	6	0	10	10	0	10	6	10	10	6	0	10	6	0	10	1	1	1	1	1	1	0	0	1	0
Accept	1	7	7	7	7	7	7	7	7	7	10	10	2	10	10	0	10	10	10	10	10	0	10	10	1	10	1	1	1	1	0	0	1	0	1	0
Accept	0	7	7	7	7	7	7	7	7	7	5	5	5	5	5	5	5	5	5	5	7	2	5	4	5	4	1	1	1	1	1	1	0	0	1	0
Accept	1	7	7	7	7	7	7	7	7	7	7	5	3	6	6	2	9	5	9	9	5	0	9	6	2	9	1	1	1	1	0	0	0	0	1	0
Accept	1	6	6	6	6	6	6	6	6	6	3	2	3	7	4	4	7	5	8	5	5	4	8	4	4	10	1	1	1	1	1	1	0	0	1	0
Accept	1	7	7	7	7	7	7	7	7	7	4	4	3	6	4	3	6	6	6	6	6	3	6	6	3	6	1	0	1	1	0	1	1	1	1	0
Accept	1	7	7	6	6	6	7	7	7	7	0	9	5	5	6	5	5	9	9	7	8	7	8	8	6	6	1	1	0	0	1	0	1	0	1	1
Accept	1	6	6	6	5	5	6	4	4	4	2	1	7	0	3	8	0	1	0	0	2	7	0	1	9	0	0	0	0	1	0	0	0	0	1	1
Accept	1	7	7	7	7	7	7	7	7	7	0	2	4	4	8	0	10	0	5	10	0	0	0	0	0	0	1	0	0	1	0	0	0	0	0	1
Accept	1	7	7	4	5	5	7	3	3	3	5	5	5	5	5	4	5	6	5	5	5	0	4	4	3	4	0	1	0	0	1	1	0	1	1	1
Accept	1	7	7	7	7	7	7	7	7	7	3	3	4	2	4	0	2	3	4	0	3	1	3	4	0	2	1	1	0	0	1	0	0	1	0	1
Accept	1	3	7	7	7	7	7	7	7	5	9	10	3	9	9	3	8	9	9	9	9	1	9	9	0	10	1	1	0	1	1	1	0	0	1	0
Accept	1	6	7	6	7	7	7	5	6	7	7	8	2	2	6	1	7	8	8	9	9	1	9	9	1	9	0	1	0	1	0	1	0	0	1	0
Accept	1	7	6	6	6	6	7	6	6	6	8	6	2	8	8	2	9	7	7	10	10	2	8	2	2	10	1	1	1	1	1	0	0	0	1	1
Accept	1	1	1	7	7	7	5	5	7	7	8	8	4	9	8	4	9	6	9	9	8	3	7	6	3	0	1	1	0	1	1	0	0	1	1	0
Accept	1	7	7	7	7	7	7	7	6	7	5	8	3	9	9	2	9	7	8	10	9	0	10	9	1	9	1	1	1	0	0	1	1	0	1	1
Accept	1	7	7	7	7	7	7	7	7	7	7	7	5	6	6	4	6	5	5	7	7	3	6	4	3	5	1	1	0	0	0	0	0	0	1	1
Accept	1	3	2	2	3	2	3	3	2	2	3	2	0	2	3	0	2	2	3	3	3	0	3	2	0	3	1	1	0	0	0	0	0	0	0	0
Accept	1	7	7	7	6	6	7	6	7	7	2	2	5	0	4	8	0	0	0	0	5	7	2	0	6	1	0	0	1	0	0	0	0	0	1	1
Accept	1	1	1	3	3	2	2	2	2	1	3	0	4	3	1	1	3	0	2	3	0	0	3	1	2	2	1	1	1	1	0	1	1	1	1	0
Accept	1	6	6	7	6	6	7	7	7	7	2	6	3	6	1	3	3	4	1	8	4	1	3	2	2	5	1	0	1	0	0	0	0	0	1	1
Accept	1	3	7	7	6	6	7	6	7	7	0	0	1	0	1	1	2	0	0	2	1	0	2	0	1	1	1	0	1	1	1	0	1	0	1	1
Accept	1	7	6	5	7	5	7	5	5	4	2	2	6	6	5	3	6	5	5	8	6	4	7	5	1	1	1	1	1	1	1	0	1	0	1	1
Accept	1	5	6	4	4	4	5	4	5	2	5	6	4	5	5	1	2	3	5	4	4	2	4	4	2	9	1	0	0	0	1	0	0	0	1	1
Accept	1	7	7	7	7	7	7	7	7	7	6	7	0	4	8	0	8	7	7	8	7	0	5	5	0	0	1	1	1	1	1	0	0	1	1	1
Accept	1	7	7	6	6	6	6	6	4	5	9	9	2	9	9	1	9	9	9	9	9	1	9	9	2	9	1	1	1	0	0	1	1	0	1	1
Accept	1	6	5	5	5	5	6	6	7	6	7	8	1	3	8	3	9	8	9	10	8	3	8	8	3	9	0	1	1	0	1	0	0	0	1	1
Accept	1	7	7	7	7	7	7	7	7	7	0	0	7	0	0	7	5	0	0	7	0	0	0	0	5	0	1	1	1	1	0	1	1	0	1	1
Accept	1	7	7	7	7	7	7	7	2	4	0	0	0	0	0	0	0	0	0	0	0	0	0	0	0	0	1	1	0	0	0	0	0	0	1	0
Accept	1	7	7	7	7	7	7	7	7	7	10	10	5	7	8	2	2	10	10	9	10	3	9	10	1	10	1	1	1	1	0	0	1	0	1	1
Accept	1	7	7	7	7	7	7	7	7	7	7	10	0	8	10	5	9	10	5	10	10	0	10	10	0	5	1	1	1	0	1	1	0	1	1	1
Accept	1	6	2	1	1	1	2	1	1	1	2	2	8	2	2	9	3	0	2	7	8	8	1	1	8	1	1	0	0	1	0	0	0	0	0	0
Accept	1	7	7	7	7	7	7	7	7	7	6	7	2	3	4	2	8	6	6	2	4	2	2	2	1	6	1	1	1	1	0	0	1	0	1	0
Accept	1	7	7	7	7	6	7	7	6	7	4	3	6	4	3	6	4	4	5	4	3	4	3	2	6	3	1	1	1	1	0	0	0	1	1	1
Accept	1	7	7	7	7	7	7	7	7	7	6	7	5	7	6	5	5	2	4	3	2	0	5	0	5	4	1	1	0	1	0	0	0	0	1	0
Accept	1	7	7	7	7	7	7	7	7	7	5	7	6	6	6	6	5	7	6	1	10	7	7	0	3	3	1	0	0	1	1	0	0	0	1	0
Accept	1	7	7	7	5	4	4	3	3	3	7	4	6	6	5	5	4	2	7	3	3	3	5	2	4	0	1	1	0	0	0	0	0	0	0	1
Accept	1	6	1	7	7	7	6	7	7	7	9	10	7	8	9	4	10	7	8	9	10	3	9	9	3	8	1	1	0	1	0	0	0	0	1	1
Accept	1	7	7	7	7	7	7	7	7	7	5	6	5	7	3	2	4	2	3	5	2	1	6	1	3	3	1	0	1	1	1	0	1	0	1	0
Accept	1	7	7	5	4	5	7	7	5	7	6	6	9	5	6	9	1	9	4	4	7	9	6	9	9	6	1	1	1	1	1	1	1	0	1	1
Accept	1	1	3	2	2	2	2	1	2	2	1	2	3	2	5	3	4	3	3	7	2	2	3	2	3	0	1	1	0	1	1	1	1	0	1	0
Accept	1	7	4	7	7	7	3	3	7	5	1	8	3	10	8	9	10	1	3	7	7	0	4	5	5	7	1	1	0	0	1	1	0	0	1	1
Accept	1	7	7	7	7	7	7	7	4	7	4	5	4	5	6	6	6	2	3	8	4	0	5	2	2	5	1	0	1	1	1	1	0	0	1	1
Accept	1	7	6	6	6	6	6	6	7	7	3	2	4	4	5	2	5	2	2	6	6	2	5	2	2	3	0	1	1	1	1	0	0	0	1	0
Accept	1	3	3	3	3	3	3	2	2	2	5	5	5	5	5	7	5	5	3	4	5	4	5	5	5	5	1	0	0	0	1	1	0	0	0	1
Accept	1	7	7	7	7	7	7	7	7	7	2	0	2	0	10	3	0	0	2	10	0	0	10	0	0	0	1	1	0	1	1	1	0	0	1	1
Accept	1	3	2	2	3	3	3	3	3	3	3	7	1	7	7	1	7	7	0	8	8	1	10	8	1	8	1	0	1	0	1	1	0	0	1	1
Accept	1	7	7	7	7	7	7	7	7	7	6	5	3	7	6	3	7	5	7	9	9	2	9	4	2	5	1	1	1	1	0	0	1	0	1	1
Accept	1	2	7	7	6	6	7	5	6	5	7	4	6	3	3	6	3	2	6	3	1	3	3	1	6	2	1	1	1	1	0	0	0	0	1	0
Accept	1	7	7	7	7	7	7	7	7	7	6	6	0	6	6	0	6	6	6	6	6	0	6	0	0	6	1	1	0	1	0	1	0	0	1	0
Accept	1	7	7	7	7	7	7	7	7	7	3	5	0	6	5	0	9	2	5	10	6	0	6	1	0	9	1	0	1	1	1	0	1	0	1	0
Accept	1	7	6	5	5	5	7	7	7	7	8	4	7	4	6	8	3	4	5	4	2	3	10	1	4	3	1	1	0	1	1	1	0	0	1	0
Accept	1	7	7	5	5	5	6	5	6	6	6	5	3	6	4	3	7	6	6	8	6	4	6	7	4	3	0	1	1	1	1	0	0	0	1	0
Accept	1	4	7	3	3	3	6	4	3	3	10	10	1	10	10	0	6	10	10	6	10	0	10	10	1	6	1	1	1	1	0	0	1	0	1	1
Accept	1	7	7	7	7	7	7	7	7	7	8	9	2	8	9	0	9	9	9	9	9	0	10	10	0	10	1	0	1	1	1	0	1	0	0	0
Accept	1	7	7	7	7	7	7	7	7	7	7	6	3	7	8	4	8	4	8	8	8	0	5	4	0	10	1	1	1	0	1	0	0	0	1	0
Accept	1	3	2	2	2	2	2	3	3	3	1	3	1	3	0	0	2	2	1	3	3	0	2	2	0	2	1	0	1	0	1	0	1	0	0	1
Accept	1	6	7	6	6	6	6	7	6	7	3	0	5	5	4	4	2	1	2	6	6	3	7	6	7	4	0	0	0	0	0	1	0	0	1	0
Accept	1	7	7	7	7	7	7	7	7	7	9	9	3	9	9	1	9	9	9	9	9	0	10	9	1	1	1	1	1	1	1	1	1	0	1	0
Accept	1	3	2	2	3	3	3	3	2	2	2	2	1	1	2	1	2	2	1	3	2	1	2	2	1	2	1	1	1	1	1	0	1	0	1	1
Accept	1	7	6	6	7	7	7	7	7	7	5	6	4	6	6	4	7	7	6	8	7	2	6	6	4	5	1	1	1	1	1	1	1	0	1	1
Accept	1	5	7	7	7	7	7	7	7	7	4	8	2	4	4	4	4	4	3	4	4	2	6	4	2	2	1	0	1	1	1	0	1	1	1	1
Accept	1	5	6	7	7	7	6	7	7	7	7	5	3	4	8	1	5	3	6	7	5	0	8	5	2	3	1	1	1	1	1	1	0	0	1	1
Accept	1	7	1	7	7	7	7	7	7	7	7	5	0	4	7	0	10	9	9	9	9	0	8	6	0	9	1	0	1	1	1	0	0	0	1	0
Accept	1	7	7	7	7	7	7	7	7	7	4	5	1	2	7	1	2	6	3	6	7	1	8	7	1	5	1	1	1	0	1	1	0	0	1	1
Accept	1	7	5	3	5	1	4	4	2	2	0	0	1	1	0	1	1	0	1	1	0	0	0	0	0	0	1	0	0	0	1	0	0	0	0	1
Accept	1	3	3	3	3	3	3	3	3	3	2	2	2	2	2	2	2	2	2	2	3	2	2	2	2	2	1	1	0	1	1	1	1	0	1	0
Accept	1	6	6	6	6	6	6	6	6	6	9	9	2	9	9	2	5	5	6	6	6	0	7	7	1	10	1	1	1	0	0	0	0	0	1	0
Accept	1	7	6	6	7	7	6	6	6	6	10	8	5	8	8	6	10	5	10	10	8	2	10	6	0	9	1	1	0	0	1	1	0	0	1	1
Accept	1	7	7	7	7	7	7	7	7	7	5	5	5	5	5	5	5	5	5	5	5	5	5	5	5	5	1	0	0	1	1	1	1	0	0	0
Accept	1	7	7	7	7	7	7	7	7	7	1	10	1	10	10	3	10	10	7	10	10	1	4	10	0	10	1	1	1	0	1	0	0	0	1	0
Accept	0	7	3	1	3	3	4	5	3	5	3	3	3	3	3	3	3	3	3	3	3	3	3	3	3	3	1	1	1	0	1	1	0	0	1	0
Accept	1	7	6	6	7	6	6	6	6	6	3	2	3	3	2	3	3	2	1	3	2	1	1	3	2	2	0	0	1	1	0	0	0	0	1	0
Accept	1	7	7	7	7	7	7	7	7	7	5	5	3	10	5	0	5	5	5	9	5	0	10	5	2	9	1	1	1	1	1	0	1	0	1	1
Accept	1	7	7	6	6	7	7	7	6	6	3	1	4	5	6	2	2	2	2	2	2	3	5	1	3	2	1	1	1	1	1	0	0	0	1	0
Accept	1	7	7	5	7	5	7	7	3	7	2	0	5	1	10	5	0	2	0	3	10	3	6	2	5	1	1	0	0	1	1	1	0	1	1	0
Accept	1	3	2	2	2	2	3	2	3	2	6	0	5	0	5	10	1	2	0	0	2	7	1	5	7	0	0	0	1	1	1	0	0	0	0	0
Accept	1	7	7	7	7	7	7	7	7	7	5	5	2	6	7	1	1	7	7	6	6	1	6	7	1	6	0	0	1	1	0	0	1	0	1	0
Accept	1	3	3	3	3	3	3	3	3	3	5	6	2	2	9	2	7	10	10	8	10	1	1	10	1	10	1	1	1	1	0	1	0	0	1	0
Accept	1	7	7	7	7	7	7	7	7	7	3	9	5	5	5	5	8	8	5	9	8	5	5	7	5	5	0	0	1	1	0	0	1	0	1	1
Accept	1	7	7	6	7	6	7	7	7	7	5	6	3	3	6	4	3	5	6	3	6	1	5	4	0	9	1	1	1	1	1	1	0	0	1	0
Accept	1	7	5	6	6	6	5	6	7	7	2	5	7	7	5	7	5	5	2	7	7	7	6	6	7	6	1	1	1	1	0	0	1	0	1	1
Accept	1	7	3	7	7	5	6	7	7	7	10	10	6	7	4	0	4	5	6	5	5	0	7	6	2	4	1	1	0	1	0	0	1	0	1	0
Accept	1	6	6	3	3	3	6	6	6	6	8	5	5	6	8	5	8	5	5	10	8	4	8	4	4	10	1	0	0	0	0	0	0	0	1	0
Accept	1	7	7	7	7	7	7	7	7	7	8	8	0	8	8	0	8	8	8	8	8	0	8	8	0	8	1	0	0	1	1	1	1	0	1	1
Accept	1	6	7	7	7	6	7	7	7	7	2	4	9	2	3	10	3	2	1	3	4	7	3	4	9	4	1	0	1	1	1	1	1	0	1	1
Accept	1	7	7	7	7	7	7	7	7	7	2	7	3	2	2	2	2	5	3	8	8	2	3	7	5	6	1	0	1	1	1	1	1	0	1	0
Accept	1	7	7	7	7	7	7	7	7	7	10	9	0	8	8	0	10	9	10	8	8	0	8	9	0	10	1	1	1	0	1	0	0	1	1	0
Accept	1	6	6	7	7	7	7	7	6	7	7	8	3	8	8	7	10	8	9	10	10	2	8	8	1	9	1	1	1	1	1	1	1	0	1	0
Accept	1	7	3	5	6	5	6	2	1	2	7	7	6	7	7	6	6	4	7	6	4	5	7	2	7	1	1	1	0	0	0	0	0	0	0	0
Accept	1	7	7	7	7	7	7	7	7	7	10	10	3	10	10	0	3	10	10	10	10	0	10	10	0	10	1	1	1	1	0	0	1	0	1	0
Accept	1	7	4	6	7	7	7	7	7	7	6	6	5	8	7	6	9	6	9	8	7	3	9	7	5	9	1	1	1	0	1	0	0	0	0	0
Accept	1	3	2	2	3	2	3	2	3	3	7	7	7	8	6	7	8	7	6	8	8	5	7	6	5	5	0	0	0	1	1	0	1	0	1	1
Accept	1	6	6	6	7	6	7	6	7	7	1	3	5	1	1	8	3	7	3	8	7	0	1	7	6	6	1	0	0	1	1	1	0	1	1	1
Accept	1	7	7	7	7	7	7	7	7	7	0	2	0	0	0	0	0	2	0	0	0	0	0	0	0	0	1	1	0	1	0	1	0	0	0	0
Accept	1	3	3	3	3	3	3	3	3	3	6	6	4	7	7	4	7	6	6	6	4	3	3	5	3	3	0	0	0	0	1	0	0	0	0	0
Accept	1	7	7	7	7	7	7	7	5	7	2	2	0	0	2	1	2	2	2	2	2	1	2	2	0	2	1	1	1	0	1	1	1	1	1	0
Accept	1	4	6	6	6	6	6	6	6	6	1	1	4	1	1	4	1	2	1	1	2	3	1	1	3	1	1	0	1	1	1	0	1	0	1	1
Accept	1	1	7	3	6	5	7	6	5	6	1	0	0	1	1	0	2	0	1	2	0	0	0	0	0	1	1	1	0	0	0	0	0	0	1	0
Accept	1	7	7	7	7	7	7	7	3	7	3	5	2	2	4	1	9	7	5	9	9	0	2	2	1	10	1	1	0	0	0	0	0	0	1	1
Accept	1	5	5	2	2	2	2	2	2	2	3	3	6	3	5	4	4	5	4	4	5	3	5	4	3	4	1	1	0	1	0	0	0	0	1	0
Accept	1	5	5	2	1	2	7	1	2	1	0	0	7	0	0	6	0	0	0	0	0	6	1	1	6	0	1	0	0	1	0	0	0	0	1	1
Accept	1	5	6	6	6	5	6	6	5	5	2	2	5	4	4	5	5	6	7	6	5	5	6	4	5	5	0	0	0	1	0	0	0	0	0	0
Accept	1	5	6	1	1	1	1	1	1	1	8	2	5	5	4	4	8	2	9	9	9	3	5	2	2	6	1	1	0	0	0	0	0	0	0	0
Accept	1	7	7	7	7	7	7	7	7	7	2	4	1	6	7	2	10	4	1	10	2	1	1	2	1	10	1	0	0	1	1	0	0	0	1	1
Accept	1	7	4	4	5	4	5	2	1	3	3	4	3	5	4	4	6	4	3	7	4	3	4	2	2	5	1	1	0	0	1	1	1	0	1	0
Accept	1	1	1	1	1	1	1	1	1	1	8	8	3	7	7	3	7	6	9	9	9	1	9	7	3	9	1	1	0	0	1	0	0	0	0	0
Accept	1	4	3	3	2	3	5	3	1	2	0	0	10	0	0	10	0	8	0	1	7	7	0	3	6	2	1	0	0	0	1	1	0	0	1	1
Accept	1	7	7	6	7	7	7	7	7	7	1	0	3	1	1	4	6	1	1	5	6	2	1	0	0	4	1	0	1	1	1	1	0	0	1	0
Accept	1	3	3	3	3	3	3	3	3	3	2	2	0	2	3	2	2	3	3	1	3	0	3	3	0	2	1	1	1	1	0	0	0	0	1	0
Accept	1	7	7	7	7	7	7	7	7	7	8	9	7	8	10	7	7	7	5	10	0	0	10	6	6	0	1	1	0	1	0	0	1	0	0	0
Accept	1	7	7	7	7	7	7	4	7	5	10	10	0	10	10	0	10	0	10	10	10	0	10	10	0	10	0	0	0	0	0	1	1	0	1	0
Accept	1	7	5	7	7	7	7	7	7	7	5	6	0	6	6	0	10	6	8	10	6	0	6	6	0	9	1	1	1	1	1	1	0	0	1	0
Accept	1	4	7	5	5	5	5	5	5	6	5	5	1	10	9	9	10	10	10	10	9	0	1	1	0	0	0	0	1	0	0	0	0	0	1	0
Accept	1	7	7	7	7	7	7	7	7	7	7	6	2	5	5	3	6	6	5	6	7	0	5	6	0	6	1	0	0	0	1	1	1	0	1	0
Accept	1	7	5	7	7	7	7	7	6	7	5	4	5	4	4	5	5	3	5	5	6	5	4	4	5	6	0	0	0	1	0	0	0	0	0	0
Accept	1	7	7	5	7	7	7	7	4	7	3	8	0	9	5	2	9	0	3	9	7	6	8	0	0	5	1	1	1	1	0	1	0	0	1	0
Accept	1	5	7	7	7	7	7	7	7	7	0	0	6	0	4	6	0	0	0	9	9	2	0	0	4	0	1	0	1	1	0	0	0	0	1	0
Accept	0	2	6	2	2	2	2	2	2	2	0	0	8	1	0	9	0	0	0	0	0	8	0	0	8	0	0	0	0	1	0	0	0	0	0	0
Accept	0	3	2	1	1	1	1	1	1	1	0	0	3	0	0	2	0	0	0	0	0	2	0	0	3	0	0	0	0	0	0	0	0	0	0	1
Accept	1	7	7	6	6	6	6	7	7	7	4	4	5	5	5	3	4	2	4	4	4	3	4	3	3	4	0	0	0	1	0	0	0	0	0	1
Accept	1	7	7	7	7	7	7	7	7	7	7	3	2	8	8	2	2	1	4	9	9	2	7	1	1	1	1	0	0	0	0	1	0	0	0	1
Accept	1	7	1	7	7	7	7	7	7	7	0	0	0	2	0	0	3	0	0	3	0	0	0	0	0	3	1	0	1	0	1	1	0	0	1	0
Accept	1	5	7	7	7	7	7	6	7	6	0	0	5	5	5	6	3	2	0	4	7	6	7	5	7	4	1	0	1	1	1	0	1	0	1	0
Accept	1	7	7	7	7	7	7	7	7	7	3	5	0	5	3	0	5	3	3	8	3	0	3	3	0	3	1	0	1	1	0	1	0	0	1	1
Accept	1	3	3	2	2	2	2	2	3	3	8	5	4	4	8	5	7	5	8	8	5	5	8	5	5	5	1	1	0	1	1	0	0	0	1	0
Accept	1	4	7	7	7	7	7	7	7	7	0	0	2	2	0	2	2	0	1	2	0	2	0	0	2	2	0	0	1	1	1	1	0	0	0	0
Accept	1	7	7	7	7	7	7	7	7	7	5	7	4	4	7	4	7	5	6	7	5	3	4	3	1	6	1	1	1	1	0	0	0	0	1	0
Accept	1	7	7	7	7	7	7	7	7	7	3	5	3	5	5	3	7	4	4	8	8	0	7	8	1	6	1	1	1	1	1	0	1	0	1	0
Accept	1	7	7	7	7	7	7	7	7	7	9	9	4	8	9	2	3	8	7	6	7	0	7	6	1	9	1	1	1	1	1	0	1	0	1	0
Accept	1	7	7	7	7	7	7	7	6	7	4	0	3	6	0	3	5	0	6	6	0	0	8	0	4	4	1	1	1	1	0	0	0	0	1	1
Accept	0	2	2	1	1	1	2	1	1	1	8	8	10	0	8	10	0	0	8	0	0	10	5	5	7	1	0	0	0	0	0	0	0	0	0	1
Accept	1	5	5	2	4	3	6	1	3	1	0	0	10	3	0	10	0	0	0	0	0	9	0	0	10	0	0	0	1	0	0	0	0	0	0	0
Accept	1	6	6	6	6	5	6	4	4	6	9	3	6	8	7	6	8	3	8	8	3	2	6	2	3	8	0	1	0	1	0	0	0	0	0	0
Accept	0	7	5	2	1	1	1	2	1	1	2	0	10	2	0	10	0	0	1	0	0	10	0	0	10	0	0	0	0	0	0	0	0	0	0	1
Accept	1	6	6	5	5	5	6	2	7	2	7	2	5	7	5	8	1	1	9	0	0	6	6	0	5	8	0	0	0	1	0	0	0	0	1	0
Accept	1	7	7	7	7	7	7	7	7	6	1	1	2	2	2	2	1	1	1	1	1	2	2	1	2	1	1	1	1	1	1	0	0	0	0	0
Accept	1	6	6	5	2	2	6	1	2	2	0	0	0	0	0	0	0	0	0	0	0	0	0	0	0	0	0	0	0	1	0	0	0	0	0	0
Accept	1	7	6	5	1	1	3	1	1	1	4	3	5	3	4	4	2	2	3	4	3	4	3	3	4	3	1	0	0	1	0	0	1	0	0	0
Accept	1	3	3	3	2	3	2	3	3	3	2	2	2	3	3	2	2	3	2	2	1	2	2	2	3	2	1	1	0	0	0	0	0	0	1	0
Accept	1	3	3	2	3	3	3	2	3	3	1	1	4	3	3	3	4	3	3	3	3	5	4	5	4	5	1	0	1	1	0	1	0	0	1	0
Accept	1	1	2	2	1	2	1	1	5	2	0	1	8	4	4	8	2	3	2	2	2	3	2	2	4	1	1	0	0	0	1	0	0	0	1	0
Accept	1	6	7	3	6	6	7	5	6	6	4	4	5	4	4	5	4	2	2	6	5	5	4	4	6	4	0	0	0	1	0	0	0	0	0	0
Accept	1	1	5	3	3	2	5	2	4	4	0	4	6	5	5	6	4	6	4	6	6	6	5	6	6	3	1	0	1	1	1	1	0	0	1	1
Accept	1	5	7	7	5	5	5	4	7	5	0	0	0	0	0	5	5	0	0	5	5	0	5	0	0	0	0	0	0	1	0	0	1	0	0	0
Accept	1	6	5	5	4	4	4	5	4	4	4	4	4	5	4	4	5	4	4	5	4	4	5	5	4	5	0	0	0	1	0	0	0	0	0	0
Accept	0	1	1	1	1	1	1	1	1	1	1	1	3	3	3	2	4	3	5	4	5	1	5	5	2	5	0	0	0	0	0	0	0	0	0	1
Accept	0	7	7	2	6	2	6	5	2	6	1	1	6	1	2	4	1	1	1	1	1	4	1	1	5	2	0	0	0	1	0	0	0	0	0	0
Accept	0	7	7	1	6	6	7	6	1	1	0	0	10	8	8	8	6	0	0	0	0	6	5	0	10	0	0	0	0	1	0	0	0	0	0	0
Accept	1	3	3	3	3	2	2	2	2	2	2	0	2	1	2	1	1	1	1	1	1	1	1	1	1	1	0	0	1	1	0	0	0	0	0	0
Accept	0	1	1	1	1	1	1	1	1	1	0	0	10	0	0	10	0	0	0	0	0	0	0	0	10	0	0	0	0	1	0	0	0	0	1	0
Accept	0	4	2	3	4	2	2	1	1	2	2	0	8	6	1	9	1	0	2	1	0	6	0	0	9	1	0	0	0	0	0	0	0	0	0	1
Accept	1	7	7	7	7	7	7	7	7	7	6	4	6	5	5	5	7	5	7	7	5	5	6	5	4	5	0	0	0	1	0	0	0	0	0	0
Accept	0	5	5	2	2	1	3	1	1	2	2	1	9	3	0	8	1	0	0	2	0	8	2	0	9	0	0	0	0	1	0	0	0	0	1	0
Accept	0	2	2	1	3	1	1	1	1	1	2	1	8	4	6	8	2	2	4	2	1	3	2	1	4	1	0	0	0	0	0	0	0	0	0	1
Accept	0	7	1	1	3	3	3	3	3	7	8	5	5	5	5	5	5	5	5	5	5	5	5	5	5	5	0	0	0	1	1	0	0	0	0	0
